# Supplementary material for: Simulation and Analysis of the Effects of Land Use and Climate Change on Carbon Dynamics in the Wuhan City Circle Area
Source: Int J Environ Res Public Health. 2021 Nov 4;18(21):11617. doi: 10.3390/ijerph182111617 (PMC8582944; doi:10.3390/ijerph182111617)
Supplement: Supplementary file 1 [file ijerph-18-11617-s001.zip]

Archive with 1 entries (1 files):
- ijerph-1387428-supplementary.pdf
